# Supplementary material for: Cyanogel-Derived Synthesis of Porous PdFe Nanohydrangeas as Electrocatalysts for Oxygen Reduction Reaction
Source: Nanomaterials (Basel). 2021 Dec 13;11(12):3382. doi: 10.3390/nano11123382 (PMC8708350; doi:10.3390/nano11123382)
Supplement: Supplementary file 1 [file nanomaterials-11-03382-s001.zip]

Archive with 1 entries (1 files):
- nanomaterials-1478497-supplementary.pdf
